# Supplementary material for: PRMT5 Is Involved in Spermatogonial Stem Cells Maintenance by Regulating Plzf Expression via Modulation of Lysine Histone Modifications
Source: Front Cell Dev Biol. 2021 May 21;9:673258. doi: 10.3389/fcell.2021.673258 (PMC8185031; doi:10.3389/fcell.2021.673258)
Supplement: Supplementary file 1 [file Table_1.XLSX]

## Sheet: Sheet1
Antibody	Product number	Source	Dilution	Application
PRMT5	07-405	Millipore	1:1000	WB
JMJD1A	sc-398946	Santa Cruz	1:500	WB
JMJD1B	ab70797	abcam	1:5000	WB
JMJD1C	sc-101073	Santa Cruz	1:500	WB
PRDM8	sc-390001	Santa Cruz	1:500	WB
KDM6B	ab169197	abcam	1:1000	WB
EZH2	ab186006	abcam	1:1000	WB
β-actin	66009-1-Ig	proreinthch	1:2000	WB
cyclinE1	11554-1-AP	proreinthch	1:500	WB
p53	10442-1-AP	proreinthch	1:500	WB
p21	10355-1-AP	proreinthch	1:500	WB
cyclinA	RLT1167	Ruiying	1:500	WB
cyclinB1	55004-1AP	proreinthch	1:500	WB
cyclinD2	10934-1-AP	proreinthch	1:500	WB
p27	25614-1-AP	proreinthch	1:500	WB
H3K9me2	ab1220	abcam	1:1000	WB/ChIP
H3R2me2s	ABE460	Millipore	1:1000	WB/ChIP
H4R3me2s	ab5823	abcam	1:1000	WB
H4R3me2s	61187	Active motif	2-4ug for 25ug chroatin	ChIP
H2AR3me2s	ab23397	abcam	1:1000	WB/ChIP
H3K27me2	ab24684	abcam	1:1000	WB/ChIP
H3K27me3	07-449	Millipore	1:1000	WB
H3K4me2	ab32356	abcam	1:1000	WB
H3K4me1	ab8895	abcam	1:500	WB
Histone3	4620s	Millipore	1:1000	WB
STAR8	ab49405	abcam	1:1000	WB
SYCP3	ab15093	abcam	1:1000	WB
SYCP1	ab15087	abcam	1:1000	WB
MVH	ab13840	abcam	1:1000	WB
WDR77	ab154190	abcam	1:1000	WB
PLZF	AF2944	R&D	1:1000	WB
OCT4	ab19857	abcam	1:500	WB
GFRa1	AF560	R&D	1:500	WB
C-KIT	AF1356	R&D	1:500	WB
C-MYC	sc-40	Santa Cruz	1:1000	WB
N-MYC	sc-53993	Santa Cruz	1:1000	WB
GAPDH	AB1019T	Boaoruijing	1:5000	WB
β-actin	AB1015T	Boaoruijing	1:5000	WB
