# Supplementary material for: PRMT5 Is Involved in Spermatogonial Stem Cells Maintenance by Regulating Plzf Expression via Modulation of Lysine Histone Modifications
Source: Front Cell Dev Biol. 2021 May 21;9:673258. doi: 10.3389/fcell.2021.673258 (PMC8185031; doi:10.3389/fcell.2021.673258)
Supplement: Supplementary file 2 [file Table_2.XLSX]

## Sheet:  RT-PCR primers
Genes	Sequence
P53-forward	TCACAGCGTCTGTTGACATTT
P53-reverse	ACCAAGCTCATTACCCTGACA
P21-forward	AGAGAAAAGCCCGTACTTTCAG
P21-reverse	GGGCAGCCTGTGATTCCAT
N-MYC -forward	AACATTGACCCGTGTGCTAAG
N-MYC-reverse	GTCTGTAGGTTTGAATGAGGTCC
CMYC-forward	GCTGGACACGCTGACGAAA
CMYC-reverse	TCTAGGCGAAGCAGCTCTATTT
KI67-forward	CGCAGGAAGACTCGCAGTTT
KI67-reverse	CTGAATCTGCTAATGTCGCCAA
MYC-forward	TCCTGCTACTCCAGATGCC
MYC-reverse	TCGAGCAACCGCGATTCTTTT
P63-forward	ACCGTGTCTTTCCAAGCGAAG
P63-reverse	AGATGTTGAGATGGTCTAGCTGG
P18-forward	GAGGAGCAGTAGAGAACTCTGG
P18-reverse	AAAGCCCTTCTAACAACCGCT
PTEN-forward	TTCTTCCGCCAGTCGGTAG
PTEN-reverse	CTGCTTCTCCTCGATCAGCC
P57-forward	CAGGACGAGGGAGTGGAAC
P57-reverse	GGCCTCTGATTCCCGAGGA
Gfra1-forward	AGGCTCAGAATTTGTTAATGG
Gfra1-reverse	TAGGGCTCAAGGGAAGGAAG
Plzf -forward	ATTTACTGGCTCATTCAGCG
Plzf-reverse	CCAGTATGGGTCTGTCTGTG
Nanos3-forward	GAGTCCCGTGCCATCTATCAG
Nanos3-reverse	GCTGGTGAGTGGGCAAAAG
Oct4-forward	GATGCTGTGAGCCAAGGCAAG
Oct4-reverse	GGCTCCTGATCAACAGCATCAC
Lin28a-forward	AGACCAACCATTTGGAGTGC
Lin28a-reverse	AATCGAAACCCGTGAGACAC
Kit-forward	TGATTGTGCTGGATGATGGATGG
Kit-reverse	ATCTGCTCTGCGTCTGTTGGT
ccnd1-F	GCGTACCCTGACACCAATCTC
ccnd1-R	ACTTGAAGTAAGATACGGAGGGC
ccnd2-F	GAGTGGGAACTGGTAGTGT
ccnd2-R	CGCACAGAGCGATGAAGGT
Dmrt2-F	TACCTCCGCCTGTCAGTGA
Dmrt2-R	GTTGGGCAGGAATAAGGCAG
Ccna1 forward	TGATGCTTGTCAAATGCTCAGC
Ccna1	AGGTCCTCCTGTACTGCTCAT
Ccna2 forward	GCCTTCACCATTCATGTGGAT
Ccna2 reverse	TTGCTCCGGGTAAAGAGACAG
Ccnb1 forward	AAGGTGCCTGTGTGTGAACC
Ccnb1 reverse	GTCAGCCCCATCATCTGCG
Ccnb2 forward	GCCAAGAGCCATGTGACTATC
Ccnb2 reverse	CAGAGCTGGTACTTTGGTGTTC
Ccne2 forward	ATGTCAAGACGCAGCCGTTTA
Ccne2 reverse	GCTGATTCCTCCAGACAGTACA
Cdk1 forward	AGAAGGTACTTACGGTGTGGT
Cdk1 reverse	GAGAGATTTCCCGAATTGCAGT
Rad51 forward	AAGTTTTGGTCCACAGCCTATTT
Rad51 reverse	CGGTGCATAAGCAACAGCC
KMT1B/Suv39H2 forward	CTGCCCAGGATAGCATTGTTC
KMT1B/Suv39H2 reverse	CAAGTCTCGGCTCCACATTTAC
KMT1E/SETDB1 forward	GGAGGAACTTCGTCAGTACATTG
KMT1E/SETDB1 reverse	TCTTTCTGTAGTACCCACGTCTC
KMT1F/SETDB2 forward	CCAAAGACGACATGCAAAGACA
KMT1F/SETDB2 reverse	GTTACACTCTGTTTCAAGCAGGT
KMT8D/PRDM8 forward	ACTTCGGCGGCAAATGGTT
KMT8D/PRDM8 reverse	GCGGAGAGAGCGGTAGAAC
KMT1A/Suv39H1 forward	GGAGCATCCCTGCACAAGTTT
KMT1A/Suv39H1 reverse	GGTTTGGGCAGTCATAGCCA
KDM3A/JMJD1A forward	TTGGCAGAACGAAAATCACCT
KDM3A/JMJD1A reverse	CCGAACAGAAGTTATGGCTCC
KDM3B/JMJD1B forward	ACCTAGCGATCTTTGTGGAGT
KDM3B/JMJD1B reverse	GAGCCCAAACAAGTGAGCC
KDM3C/JMJD1C forward	AAGCTGCTGTACCAAAACAGAA
KDM3C/JMJD1C reverse	TGCTGCTATCTGAACCCTTCC
KMT3F/WHSCL1/NSD3 forward	TCATGGGAAACACAATTCAGCA
KMT3F/WHSCL1/NSD3 reverse	AAGTAGCTTCAAAGGGTGTCG
Ktm6/EZH2 forward	AGCACAAGTCATCCCGTTAAAG
Ktm6/EZH2 reverse	AATTCTGTTGTAAGGGCGACC
KMT3G/WHSC1/NSD2 forward	GAGTCCTGTCCAAATACTGGC
KMT3G/WHSC1/NSD2 reverse	CACCAAGGGTAACCTGACACT
Kdm6A/UTX forward	CTTAATGCAGCAACACCAAATGA
Kdm6A/UTX reverse	TGTAGGCAGTGATGAGTCAACT
Kdm6b/JMJD3B forward	ACCCCTTCACGGGAAGTTG
Kdm6b/JMJD3B reverse	TCACTGTCGTGCTCTGATTCA

## Sheet: ChIP-qPCR primers
PLZF-ChIP-qPCR 6 forward	: GAGGAGGCTGTAGCATCTTGTA
PLZF-ChIP-qPCR 6 reverse	CCCCCTCACACCCATCACAT
PLZF-ChIP-qPCR 5 forward	TGGTGTGTTTGTCACAGCCTA
PLZF-ChIP-qPCR 5 reverse	AAACATGATGGTGGTCCCAGA
PLZF-ChIP-qPCR 1 forward	GTTGTCTCCTAAGGCCGTCT
PLZF-ChIP-qPCR 1 reverse:	TTCTTCGAGCCTGAGAGCAG
PLZF-ChIP-qPCR 7forward	TATCCGATGGATGCGTGCTT
PLZF-ChIP-qPCR 7 reverse	ACAGTATGCCTCTACCCCAGA
PLZF-ChIP-qPCR 8forward	TTTCCTCTCAGCGTGTTGGA
PLZF-ChIP-qPCR 8 reverse	AAAGGGGTGAGCAAGTGACAA
Jmjd1a-1F forward	CAAGTCAGAGCTAGAGTCGGC
Jmjd1a-1R reverse	TGAGCCTTGAACCGAGAAGAC
Jmjd1a-2F forward	TCTTCTCGGTTCAAGGCTCAG
Jmjd1a-2R reverse	AAAAGGCTCCCTCTTAGTGCC
Jmjd1a-3F forward	GGCACTAAGAGGGAGCCTTT
Jmjd1a-3R reverse	CTCTCGCCCCAACAACTTTC
Jmjd1a-4F forward	AAGTTGTTGGGGCGAGAGG
Jmjd1a-4R reverse	AAAACAAAATGCGATGGGGG
Jmjd1b-1F forward	TGCCTCTGCTGGGGTTAAGA
Jmjd1b-1R reverse	TGGCCAAAGACCAACAAACAG
Jmjd1b-2F forward	AAGGGAAGAAGCGCTACAGG
Jmjd1b-2R reverse	ATCCACCGCATGGAACACTA
Jmjd1b-3F forward	CCATGCGGTGGATACTTCCT
Jmjd1b-3R reverse	CAAGTGGTCACGTGTTGTGC
Jmjd1b-4F forward	TCTCCCCACCCCCTTAAGTC
Jmjd1b-4R reverse	GCGATCGGGAGGGGAATTG
Jmjd1b-5F forward	AGGAAGATGAAGGACCCGCC
Jmjd1b-5R reverse	TCAACCAGGGCTGCACACAG
Jmjd1c-1F forward	GCTCCACGGAGCAGAGC
Jmjd1c-1R reverse	CGAGCCGTGGTGTAAGTACG
Jmjd1c-2F forward	GACTGGGACACGGGTGAG
Jmjd1c-2R reverse	ATCGGCCGAAAAGATGGTGT
Jmjd1c-3F forward	GCTGCGCTCCACCGA
Jmjd1c-3R reverse	GCACCTAGCCAGACACTTCA
Jmjd3-1F forward	ATGCCTTTGTCTGCGTTTCG
Jmjd3-1R reverse	CCTCAGGGCAGTAACAGCAA
Jmjd3-2F forward	GTCGGCTCGTGAATGGTTTC
Jmjd3-2R reverse	GAGTAAGGTTAGCCGGGCAC
Jmjd3-3F forward	TTGGTTCCTGCTAGGCTGTT
Jmjd3-3R reverse	CTGCACTGTTTGACAGGCTC
Jmjd3-4F forward	GCTGACTCCCCGCTATTTGT
Jmjd3-4R reverse	GGCCCAAAGGCTGATCTGAA
Jmjd3-5F forward	TTGGTTGCAGAAGGCCAGAG
Jmjd3-5R reverse	GCCATGTTTTCAGCCAAACCT
